# Supplementary material for: Effectiveness of employer financial incentives in reducing time to report worker injury: an interrupted time series study of two Australian workers’ compensation jurisdictions
Source: BMC Public Health. 2018 Jan 5;18:100. doi: 10.1186/s12889-017-4998-9 (PMC5755285; doi:10.1186/s12889-017-4998-9)
Supplement: Supplementary file 2 — Main analyses R code, main analyses. R Markdown file. (RMD 16 kb) [file 12889_2017_4998_MOESM2_ESM.rmd]

---
title: "Main analyses"
author: "Tyler Lane"
output: word_document
---

```{r setup, include=FALSE}
knitr::opts_chunk$set(echo = TRUE)
require("knitr")
library(nlme)
```

## Data preparation
```{r, echo = FALSE}
# data directory removed
lod_all <- read.csv("lod_all.csv")

lod_all$sin1 <- sin(2 * pi * 1 * lod_all$time / 12)
lod_all$cos1 <- cos(2 * pi * 1 * lod_all$time / 12)
lod_all$sin2 <- sin(2 * pi * 2 * lod_all$time / 12)
lod_all$cos2 <- cos(2 * pi * 2 * lod_all$time / 12)
lod_all$sin3 <- sin(2 * pi * 3 * lod_all$time / 12)
lod_all$cos3 <- cos(2 * pi * 3 * lod_all$time / 12)
lod_all$sin4 <- sin(2 * pi * 4 * lod_all$time / 12)
lod_all$cos4 <- cos(2 * pi * 4 * lod_all$time / 12)
lod_all$sin5 <- sin(2 * pi * 5 * lod_all$time / 12)
lod_all$cos5 <- cos(2 * pi * 5 * lod_all$time / 12)
lod_all$sin6 <- sin(2 * pi * 6 * lod_all$time / 12)
lod_all$cos6 <- cos(2 * pi * 6 * lod_all$time / 12)
# create individual datasets
sa <- lod_all[c(1:72,145:216),]
tas <- lod_all[73:216,]  
comp <- lod_all[145:216,]
```


## Claim reporting time, South Australia, evaluating harmonic terms
```{r, echo = FALSE}
sa_lodge <- lm(med_lod ~ SA + time + level1 + trend1 + SA_time + SA_level + SA_trend + 
                  sin1 + sin2 + sin3 + sin4 + sin5 + sin6 + cos1 + cos2 + cos3 + 
                  cos4 + cos5 + cos6, 
                data = sa)
summary(sa_lodge)
```


## Claim reporting time, SA model with significant harmonic terms, check autocorrelation
```{r, echo = FALSE}
sa_lodge <- lm(med_lod ~ SA + time + level1 + trend1 + SA_time + SA_level + SA_trend + 
              sin1 + sin3 + sin4 + cos5, 
            data = sa)
summary(sa_lodge)
acf(residuals(sa_lodge), lag.max = 36)
acf(residuals(sa_lodge), type = "partial", lag.max = 36)
```


## Claim reporting time, comparing SA models
```{r, echo = FALSE}
sa_lodge_blank <- gls(med_lod ~ SA + time + level1 + trend1 + SA_time + SA_level + SA_trend + 
              sin1 + sin3 + sin4 + cos5, 
                     data = sa,
                      method = "ML")
sa_lodge_p1 <- gls(med_lod ~ SA + time + level1 + trend1 + SA_time + SA_level + SA_trend + 
              sin1 + sin3 + sin4 + cos5, 
                     data = sa,
                      correlation = corARMA(p = 1, form = ~time | SA),
                      method = "ML")
sa_lodge_q1 <- gls(med_lod ~ SA + time + level1 + trend1 + SA_time + SA_level + SA_trend + 
              sin1 + sin3 + sin4 + cos5, 
                     data = sa,
                      correlation = corARMA(q = 1, form = ~time | SA),
                      method = "ML")
sa_lodge_p1q1 <- gls(med_lod ~ SA + time + level1 + trend1 + SA_time + SA_level + SA_trend + 
              sin1 + sin3 + sin4 + cos5, 
                     data = sa,
                      correlation = corARMA(p = 1, q = 1, form = ~time | SA),
                      method = "ML")
anova(sa_lodge_blank, sa_lodge_p1, sa_lodge_q1, sa_lodge_p1q1)
summary(sa_lodge_p1)
intervals(sa_lodge_p1)
```


## Claim reporting time, Tasmania, evaluating harmonic terms
```{r, echo = FALSE}
tas_lodge <- lm(med_lod ~ tas + time + level2 + trend2 + 
                  tas_time + tas_level + tas_trend + 
                 sin1 + sin2 + sin3 + sin4 + sin5 + sin6 + cos1 + cos2 + cos3 + 
                 cos4 + cos5 + cos6, 
               data = tas)
summary(tas_lodge)
```


## Claim reporting time, TAS model with significant harmonic terms, check autocorrelation
```{r, echo = FALSE}
tas_lodge <- lm(med_lod ~ tas + time + level2 + trend2 + 
                  tas_time + tas_level + tas_trend + 
              sin1 + sin4 + cos5, 
            data = tas)
summary(tas_lodge)
acf(residuals(tas_lodge), lag.max = 36)
acf(residuals(tas_lodge), type = "partial", lag.max = 36)
```


## Claim reporting time, comparing TAS models
```{r, echo = FALSE}
tas_lodge_blank <- gls(med_lod ~ time + level2 + trend2 + 
                       tas_time + tas_level + tas_trend + 
                        sin1 + sin4 + cos5, 
                      data = tas,
                      method = "ML")
tas_lodge_p4 <- gls(med_lod ~ time + level2 + trend2 + 
                       tas_time + tas_level + tas_trend + 
                        sin1 + sin4 + cos5, 
                      data = tas,
                    correlation = corARMA(p = 4, form = ~time | tas),
                      method = "ML")
tas_lodge_q4 <- gls(med_lod ~ time + level2 + trend2 + 
                       tas_time + tas_level + tas_trend + 
                        sin1 + sin4 + cos5, 
                      data = tas,
                      correlation = corARMA(q = 4, form = ~time | tas),
                      method = "ML")
# did not converge tas_lodge_p4q4 <- gls(med_lod ~ time + level2 + trend2 + 
#                       tas_time + tas_level + tas_trend + 
#                        sin1 + sin4 + cos5, 
#                      data = tas,
#                      correlation = corARMA(p = 4, q = 4, form = ~time | tas),
#                      method = "ML")
anova(tas_lodge_blank, tas_lodge_p4, tas_lodge_q4)
summary(tas_lodge_p4)
intervals(tas_lodge_p4)
```


## Insurer time, South Australia, evaluating harmonic terms
```{r, echo = FALSE}
sa_dec <- lm(med_dec ~ SA + time + level1 + trend1 + SA_time + SA_level + SA_trend + 
                 sin1 + sin2 + sin3 + sin4 + sin5 + sin6 + cos1 + cos2 + cos3 + 
                 cos4 + cos5 + cos6, 
               data = sa)
summary(sa_dec)
```


## Insurer time, SA model with significant harmonic terms, check autocorrelation
```{r, echo = FALSE}
sa_dec <- lm(med_dec ~ SA + time + level1 + trend1 + SA_time + SA_level + SA_trend, 
               data = sa)
summary(sa_dec)
acf(residuals(sa_dec), lag.max = 36)
acf(residuals(sa_dec), type = "partial", lag.max = 36)
```


## Insurer time, SA, comparing models
```{r, echo = FALSE}
sa_dec_blank <- gls(med_dec ~ SA + time + level1 + trend1 + 
                     SA_time + SA_level + SA_trend, 
                   data = sa,
                   method = "ML")
sa_dec_p1 <- gls(med_dec ~ SA + time + level1 + trend1 + 
                     SA_time + SA_level + SA_trend, 
                   data = sa,
                   correlation = corARMA(p = 1, form = ~time | SA),
                   method = "ML")
sa_dec_q1 <- gls(med_dec ~ SA + time + level1 + trend1 + 
                     SA_time + SA_level + SA_trend, 
                   data = sa,
                   correlation = corARMA(q = 1, form = ~time | SA),
                   method = "ML")
sa_dec_p1q1 <- gls(med_dec ~ SA + time + level1 + trend1 + 
                     SA_time + SA_level + SA_trend, 
                   data = sa,
                   correlation = corARMA(p = 1, q = 1, form = ~time | SA),
                   method = "ML")
anova(sa_dec_blank, sa_dec_p1, sa_dec_q1, sa_dec_p1q1)
anova(sa_dec_blank, sa_dec_p1, sa_dec_p1q1)
summary(sa_dec_p1)
intervals(sa_dec_p1)
```


## Insurer time, Tasmania, evaluating harmonic terms
```{r, echo = FALSE}
tas_dec <- lm(med_dec ~ tas + time + level2 + trend2 + 
                tas_time + tas_level + tas_trend + 
                  sin1 + sin2 + sin3 + sin4 + sin5 + sin6 + cos1 + cos2 + cos3 + 
                  cos4 + cos5 + cos6, 
                data = tas)
summary(tas_dec)
```


## Insurer time, TAS model with significant harmonic terms, check autocorrelation
```{r, echo = FALSE}
tas_dec <- lm(med_dec ~ tas + time + level2 + trend2 + 
                tas_time + tas_level + tas_trend + 
                  sin1 + sin2 + cos4, 
                data = tas)
summary(tas_dec)
acf(residuals(tas_dec), lag.max = 36)
acf(residuals(tas_dec), type = "partial", lag.max = 36)
```


## Insurer time, TAS, comparing models
```{r, echo = FALSE}
tas_dec_blank <- gls(med_dec ~ tas + time + level2 + trend2 + 
                tas_time + tas_level + tas_trend + 
                  sin1 + sin2 + cos4, 
                     data = tas,
                     method = "ML")
tas_dec_p5 <- gls(med_dec ~ tas + time + level2 + trend2 + 
                tas_time + tas_level + tas_trend + 
                  sin1 + sin2 + cos4, 
                     data = tas,
                     correlation = corARMA(p = 5, form = ~time | tas),
                     method = "ML")
tas_dec_q5 <- gls(med_dec ~ tas + time + level2 + trend2 + 
                tas_time + tas_level + tas_trend + 
                  sin1 + sin2 + cos4, 
                     data = tas,
                     correlation = corARMA(q = 5, form = ~time | tas),
                     method = "ML")
# did not converge tas_dec_p5q5 <- gls(med_dec ~ tas + time + level2 + trend2 + 
#               tas_time + tas_level + tas_trend + 
#                  sin1 + sin2 + cos4, 
#                     data = tas,
#                     correlation = corARMA(p = 5, q = 5, form = ~time | tas),
#                     method = "ML")
anova(tas_dec_blank, tas_dec_p5, tas_dec_q5)
summary(tas_dec_blank)
intervals(tas_dec_blank)
```


## Total time, South Australia, evaluating harmonic terms
```{r, echo = FALSE}
sa_total <- lm(med_tot ~ SA + time + level1 + trend1 + SA_time + SA_level + SA_trend + 
                 sin1 + sin2 + sin3 + sin4 + sin5 + sin6 + cos1 + cos2 + cos3 + 
                 cos4 + cos5 + cos6, 
               data = sa)
summary(sa_total)
```


## Total time, SA model with significant harmonic terms, check autocorrelation
```{r, echo = FALSE}
sa_total <- lm(med_tot ~ SA + time + level1 + trend1 + 
                 SA_time + SA_level + SA_trend + sin4, 
            data = sa)
summary(sa_total)
acf(residuals(sa_total), lag.max = 36)
acf(residuals(sa_total), type = "partial", lag.max = 36)
```


## Total time, SA, comparing models
```{r, echo = FALSE}
sa_total_blank <- gls(med_tot ~ SA + time + level1 + trend1 + 
                       SA_time + SA_level + SA_trend + sin4, 
                     data = sa,
                     method = "ML")
sa_total_p1 <- gls(med_tot ~ SA + time + level1 + trend1 + 
                       SA_time + SA_level + SA_trend + sin4, 
                     data = sa,
                     correlation = corARMA(p = 1, form = ~time | SA),
                     method = "ML")
sa_total_q1 <- gls(med_tot ~ SA + time + level1 + trend1 + 
                       SA_time + SA_level + SA_trend + sin4, 
                     data = sa,
                     correlation = corARMA(q = 1, form = ~time | SA),
                     method = "ML")
sa_total_p1q1 <- gls(med_tot ~ SA + time + level1 + trend1 + 
                       SA_time + SA_level + SA_trend + sin4, 
                     data = sa,
                     correlation = corARMA(p = 1, q = 1, form = ~time | SA),
                     method = "ML")
anova(sa_total_blank, sa_total_p1, sa_total_q1, sa_total_p1q1)
summary(sa_total_p1)
intervals(sa_total_p1)
```


## Total time, Tasmania, evaluating harmonic terms
```{r, echo = FALSE}
tas_total <- lm(med_tot ~ tas + time + level2 + trend2 + 
                  tas_time + tas_level + tas_trend + 
                 sin1 + sin2 + sin3 + sin4 + sin5 + sin6 + cos1 + cos2 + cos3 + 
                 cos4 + cos5 + cos6, 
               data = tas)
summary(tas_total)
```


## Total time, TAS model with significant harmonic terms, check autocorrelation
```{r, echo = FALSE}
tas_total <- lm(med_tot ~ tas + time + level2 + trend2 + 
                  tas_time + tas_level + tas_trend + 
                 sin1 + sin4 + sin4 + cos2 + cos3 + cos5, 
               data = tas)
summary(tas_total)
acf(residuals(tas_total), lag.max = 36)
acf(residuals(tas_total), type = "partial", lag.max = 36)
```


## Total time, TAS, comparing models
```{r, echo = FALSE}
tas_total_blank <- gls(med_tot ~ tas + time + level2 + trend2 + 
                  tas_time + tas_level + tas_trend + 
                 sin1 + sin4 + sin4 + cos2 + cos3 + cos5, 
                      data = tas,
                     method = "ML")
tas_total_p1 <- gls(med_tot ~ tas + time + level2 + trend2 + 
                  tas_time + tas_level + tas_trend + 
                 sin1 + sin4 + sin4 + cos2 + cos3 + cos5, 
                      data = tas,
                     correlation = corARMA(p = 1, form = ~time | tas),
                     method = "ML")
tas_total_q1 <- gls(med_tot ~ tas + time + level2 + trend2 + 
                  tas_time + tas_level + tas_trend + 
                 sin1 + sin4 + sin4 + cos2 + cos3 + cos5, 
                      data = tas,
                     correlation = corARMA(q = 1, form = ~time | tas),
                     method = "ML")
tas_total_p1q1 <- gls(med_tot ~ tas + time + level2 + trend2 + 
                  tas_time + tas_level + tas_trend + 
                 sin1 + sin4 + sin4 + cos2 + cos3 + cos5, 
                      data = tas,
                     correlation = corARMA(p = 1, q = 1, form = ~time | tas),
                     method = "ML")
anova(tas_total_blank, tas_total_p1, tas_total_q1, tas_total_p1q1)
anova(tas_total_blank, tas_total_p1, tas_total_p1q1)
summary(tas_total_p1)
intervals(tas_total_p1)
```


## Worker time, South Australia, evaluating harmonic terms
```{r, echo = FALSE}
sa_report <- lm(med_report ~ SA + time + level1 + trend1 + 
                  SA_time + SA_level + SA_trend + 
               sin1 + sin2 + sin3 + sin4 + sin5 + sin6 + cos1 + cos2 + cos3 + 
               cos4 + cos5 + cos6, 
             data = sa)
summary(sa_report)
```


## Worker time, SA model with significant harmonic terms, check autocorrelation
```{r, echo = FALSE}
sa_report <- lm(med_report ~ SA + time + level1 + trend1 + 
                  SA_time + SA_level + SA_trend + 
                  sin1 + cos1 + cos5, 
             data = sa)
summary(sa_report)
acf(residuals(sa_report), lag.max = 36)
acf(residuals(sa_report), type = "partial", lag.max = 36)
```


## Worker time, SA, comparing models
```{r, echo = FALSE}
sa_report_blank <- gls(med_report ~ SA + time + level1 + trend1 + 
                  SA_time + SA_level + SA_trend + 
                  sin1 + cos1 + cos5, 
                     data = sa,
                     method = "ML")
sa_report_p1 <- gls(med_report ~ SA + time + level1 + trend1 + 
                  SA_time + SA_level + SA_trend + 
                  sin1 + cos1 + cos5, 
                     data = sa,
                     correlation = corARMA(p = 1, form = ~time | SA),
                     method = "ML")
sa_report_q1 <- gls(med_report ~ SA + time + level1 + trend1 + 
                  SA_time + SA_level + SA_trend + 
                  sin1 + cos1 + cos5, 
                     data = sa,
                     correlation = corARMA(q = 1, form = ~time | SA),
                     method = "ML")
sa_report_p1q1 <- gls(med_report ~ SA + time + level1 + trend1 + 
                  SA_time + SA_level + SA_trend + 
                  sin1 + cos1 + cos5, 
                     data = sa,
                     correlation = corARMA(p = 1, q = 1, form = ~time | SA),
                     method = "ML")
anova(sa_report_blank, sa_report_p1, sa_report_q1, sa_report_p1q1)
anova(sa_report_blank, sa_report_p1, sa_report_p1q1)
summary(sa_report_p1q1)
intervals(sa_report_p1q1)
```


## Employer time, South Australia, evaluating harmonic terms
```{r, echo = FALSE}
sa_notif <- lm(med_notif ~ SA + time + level1 + trend1 + SA_time + SA_level + SA_trend + 
                  sin1 + sin2 + sin3 + sin4 + sin5 + sin6 + cos1 + cos2 + cos3 + 
                  cos4 + cos5 + cos6, 
                data = sa)
summary(sa_notif)
```


## Employer time, SA model with significant harmonic terms, check autocorrelation
```{r, echo = FALSE}
sa_notif <- lm(med_notif ~ SA + time + level1 + trend1 + SA_time + SA_level + SA_trend + 
                  sin4 + sin6 + cos3 + cos5, 
                data = sa)
summary(sa_notif)
acf(residuals(sa_notif), lag.max = 36)
acf(residuals(sa_notif), type = "partial", lag.max = 36)
```


## Employer time, SA, comparing models (note: no evidence of autocorrelation)
```{r, echo = FALSE}
sa_notif_blank <- gls(med_notif ~ SA + time + level1 + trend1 + SA_time + SA_level + SA_trend + 
                  sin4 + sin6 + cos3 + cos5, 
                    data = sa,
                    method = "ML")
summary(sa_notif_blank)
intervals(sa_notif_blank)
```
