# Supplementary material for: Effectiveness of employer financial incentives in reducing time to report worker injury: an interrupted time series study of two Australian workers’ compensation jurisdictions
Source: BMC Public Health. 2018 Jan 5;18:100. doi: 10.1186/s12889-017-4998-9 (PMC5755285; doi:10.1186/s12889-017-4998-9)
Supplement: Supplementary file 3 — Main plots R code, main plots. R Markdown file. (RMD 26 kb) [file 12889_2017_4998_MOESM3_ESM.rmd]

---
title: "Median graphs"
output: html_document
---

```{r setup, include=FALSE}
knitr::opts_chunk$set(echo = TRUE)
library(nlme)
## Data prep
# Working directory removed
lod_all <- read.csv("lod_all.csv")
lod_all$sin1 <- sin(2 * pi * 1 * lod_all$time / 12)
lod_all$cos1 <- cos(2 * pi * 1 * lod_all$time / 12)
lod_all$sin2 <- sin(2 * pi * 2 * lod_all$time / 12)
lod_all$cos2 <- cos(2 * pi * 2 * lod_all$time / 12)
lod_all$sin3 <- sin(2 * pi * 3 * lod_all$time / 12)
lod_all$cos3 <- cos(2 * pi * 3 * lod_all$time / 12)
lod_all$sin4 <- sin(2 * pi * 4 * lod_all$time / 12)
lod_all$cos4 <- cos(2 * pi * 4 * lod_all$time / 12)
lod_all$sin5 <- sin(2 * pi * 5 * lod_all$time / 12)
lod_all$cos5 <- cos(2 * pi * 5 * lod_all$time / 12)
lod_all$sin6 <- sin(2 * pi * 6 * lod_all$time / 12)
lod_all$cos6 <- cos(2 * pi * 6 * lod_all$time / 12)
sa <- lod_all[c(1:72,145:216),]
tas <- lod_all[73:216,]  
comp <- lod_all[145:216,]
smth <- data.frame(level1 = rep(c(0, 1), c(300, 420)),
                   level2 = rep(c(0, 1), c(480, 240)),
                   time = 1:720 / 10,
                   trend1 = 0,
                   trend2 = 0)
smth$trend1[301:720] <- 1:420 / 10
smth$trend2[481:720] <- 1:240 / 10
smth$sin1 <- sin(2 * pi * 1 * smth$time / 12)
smth$cos1 <- cos(2 * pi * 1 * smth$time / 12)
smth$sin2 <- sin(2 * pi * 2 * smth$time / 12)
smth$cos2 <- cos(2 * pi * 2 * smth$time / 12)
smth$sin3 <- sin(2 * pi * 3 * smth$time / 12)
smth$cos3 <- cos(2 * pi * 3 * smth$time / 12)
smth$sin4 <- sin(2 * pi * 4 * smth$time / 12)
smth$cos4 <- cos(2 * pi * 4 * smth$time / 12)
smth$sin5 <- sin(2 * pi * 5 * smth$time / 12)
smth$cos5 <- cos(2 * pi * 5 * smth$time / 12)
smth$sin6 <- sin(2 * pi * 6 * smth$time / 12)
smth$cos6 <- cos(2 * pi * 6 * smth$time / 12)
```


# Claim reporting time, comparator
```{r, echo = FALSE}
# Regression, claim lodgement
g_complod <- lm(med_lod ~ time + level1 + level2 + trend1 + trend2 + 
                    sin1 + sin2 + sin3 + sin4 + sin5 + sin6 + cos1 + cos2 + cos3 + 
                    cos4 + cos5 + cos6, 
                  data = lod_all[145:216,])
summary(g_complod)
# Removing harmonic seasonal adjustments
g_complod <- lm(med_lod ~ time + level1 + level2 + trend1 + trend2 + 
                      sin4 + cos1 + cos3, 
                    data = lod_all[145:216,])
# autoregression check
acf(residuals(g_complod), lag.max = 36)
acf(residuals(g_complod), type = "partial", lag.max = 36)
# Compare models
g_complod_blank <- gls(med_lod ~ time + level1 + level2 + trend1 + trend2 + 
                      sin4 + cos1 + cos3, 
                      data = lod_all[145:216,],
                      method = "ML")
g_complod_p8 <- gls(med_lod ~ time + level1 + level2 + trend1 + trend2 + 
                      sin4 + cos1 + cos3, 
                      data = lod_all[145:216,],
                      correlation = corARMA(p = 8, form = ~time),
                      method = "ML")
anova(g_complod_blank, g_complod_p8)
# Final model
summary(g_complod_blank)
```


# Claim reporting time, South Australia
```{r, echo = FALSE}
# Regression, claim lodgement
g_SAlod <- lm(med_lod ~ time + level1 + trend1 +
                sin1 + sin2 + sin3 + sin4 + sin5 +
                sin6 + cos1 + cos2 + cos3 + cos4 + cos5 + cos6, 
              data = lod_all[1:72,])
summary(g_SAlod)
# Removing harmonic seasonal adjustments
g_SAlod <- lm(med_lod ~ time + level1 + trend1 +
                sin1 + sin4 + cos5, 
              data = lod_all[1:72,])
summary(g_SAlod)
# autoregression check
acf(residuals(g_SAlod), lag.max = 36)
acf(residuals(g_SAlod), type = "partial", lag.max = 36)
# Compare models
g_SAlod_blank <- gls(med_lod ~ time + level1 + trend1 +
                            sin1 + sin4 + cos5, 
                          data = sa[1:72,],
                          method = "ML")
g_SAlod_p5 <- gls(med_lod ~ time + level1 + trend1 +
                            sin1 + sin4 + cos5, 
                          data = sa[1:72,],
                          correlation = corARMA(p = 5, form = ~time),
                          method = "ML")
g_SAlod_q1 <- gls(med_lod ~ time + level1 + trend1 +
                            sin1 + sin4 + cos5, 
                          data = sa[1:72,],
                          correlation = corARMA(q = 1, form = ~time),
                          method = "ML")
g_SAlod_p5q1 <- gls(med_lod ~ time + level1 + trend1 +
                            sin1 + sin4 + cos5, 
                          data = sa[1:72,],
                          correlation = corARMA(p = 5, q = 1, form = ~time),
                          method = "ML")
anova(g_SAlod_blank, g_SAlod_p5, g_SAlod_q1, g_SAlod_p5q1)
# Final model
summary(g_SAlod_q1)
```


# Claim reporting time, Tasmania
```{r, echo = FALSE}
# Regression, claim lodgement
g_TASlod <- lm(med_lod ~ time + level2 + trend2 +
                sin1 + sin2 + sin3 + sin4 + sin5 +
                sin6 + cos1 + cos2 + cos3 + cos4 + cos5 + cos6, 
              data = lod_all[73:144,])
summary(g_TASlod)
# Removing harmonic seasonal adjustments
g_TASlod <- lm(med_lod ~ time + level2 + trend2 +
                 sin1 + sin4 + cos4 + cos5, 
               data = lod_all[73:144,])
# autoregression check
acf(residuals(g_TASlod), lag.max = 36)
acf(residuals(g_TASlod), type = "partial", lag.max = 36)
# Compare models
g_TASlod_blank <- gls(med_lod ~ time + level2 + trend2 +
                 sin1 + sin4 + cos4 + cos5, 
               data = lod_all[73:144,], method = "ML")
g_TASlod_p4 <- gls(med_lod ~ time + level2 + trend2 +
                 sin1 + sin4 + cos4 + cos5, 
               data = lod_all[73:144,], 
               correlation = corARMA(p = 4, form = ~time),
               method = "ML")
g_TASlod_q4 <- gls(med_lod ~ time + level2 + trend2 +
                 sin1 + sin4 + cos4 + cos5, 
               data = lod_all[73:144,], 
               correlation = corARMA(q = 4, form = ~time),
               method = "ML")
g_TASlod_p4q4 <- gls(med_lod ~ time + level2 + trend2 +
                 sin1 + sin4 + cos4 + cos5, 
               data = lod_all[73:144,], 
               correlation = corARMA(p = 4, q = 4, form = ~time),
               method = "ML")
anova(g_TASlod_blank, g_TASlod_p4, g_TASlod_q4, g_TASlod_p4q4)
# Final model
summary(g_TASlod_blank) # Model without AR or MA terms seemed best fit
```

# Insurer decision time, comparator
```{r, echo = FALSE}
g_compdec <- lm(med_dec ~ time + level1 + level2 + trend1 + trend2 + 
                  sin1 + sin2 + sin3 + sin4 + sin5 + sin6 + cos1 + cos2 + cos3 + 
                  cos4 + cos5 + cos6, 
                data = lod_all[145:216,])
summary(g_compdec)
# Removing harmonic seasonal adjustments
g_compdec <- lm(med_dec ~ time + level1 + level2 + trend1 + trend2 + 
                  cos3, 
                data = lod_all[145:216,])
# autoregression check
acf(residuals(g_compdec), lag.max = 36)
acf(residuals(g_compdec), type = "partial", lag.max = 36)
g_compdec_blank <- gls(med_dec ~ time + level1 + level2 + trend1 + trend2 + cos3,
                       data = lod_all[145:216,],
                       method = "ML")
# did not converge g_compdec_q9 <- gls(med_dec ~ time + level1 + level2 + trend1 + trend2 + cos3,
#                       data = lod_all[145:216,],
#                       correlation = corARMA(q = 9, form = ~time),
#                       method = "ML")
summary(g_compdec_blank)
```


# Insurer decision time, South Australia
```{r, echo = FALSE}
g_SAdec <- lm(med_dec ~ time + level1 + trend1 +
                sin1 + sin2 + sin3 + sin4 + sin5 +
                sin6 + cos1 + cos2 + cos3 + cos4 + cos5 + cos6, 
              data = sa[1:72,])
summary(g_SAdec)
# Removing harmonic seasonal adjustments
g_SAdec <- lm(med_dec ~ time + level1 + trend1 +
                sin1, 
              data = lod_all[1:72,])
# autoregression check
acf(residuals(g_SAdec), lag.max = 36)
acf(residuals(g_SAdec), type = "partial", lag.max = 36)

g_SAdec_blank <- gls(med_dec ~ time + level1 + trend1 +
                    sin1, 
                  data = lod_all[1:72,],
                  method = "ML")
g_SAdec_p1 <- gls(med_dec ~ time + level1 + trend1 +
                    sin1, 
                  data = lod_all[1:72,],
                  correlation = corARMA(p = 1, form = ~time),
                  method = "ML")
g_SAdec_q1 <- gls(med_dec ~ time + level1 + trend1 +
                    sin1, 
                  data = lod_all[1:72,],
                  correlation = corARMA(q = 1, form = ~time),
                  method = "ML")
g_SAdec_p1q1 <- gls(med_dec ~ time + level1 + trend1 +
                    sin1, 
                  data = lod_all[1:72,],
                  correlation = corARMA(p = 1, q = 1, form = ~time),
                  method = "ML")
anova(g_SAdec_blank, g_SAdec_p1, g_SAdec_q1, g_SAdec_p1q1)
summary(g_SAdec_p1)
```


# Insurer decision time, Tasmania
```{r, echo = FALSE}
g_TASdec <- lm(med_dec ~ time + level2 + trend2 +
                 sin1 + sin2 + sin3 + sin4 + sin5 +
                 sin6 + cos1 + cos2 + cos3 + cos4 + cos5 + cos6, 
               data = lod_all[73:144,])
summary(g_TASdec)
# Removing harmonic seasonal adjustments
g_TASdec <- lm(med_dec ~ time + level2 + trend2 +
                 sin1 + sin2 + cos1, 
               data = lod_all[73:144,])
summary(g_TASdec)
################################################## Comp
# autoregression check
acf(residuals(g_TASdec), lag.max = 36)
acf(residuals(g_TASdec), type = "partial", lag.max = 36)
g_TASdec_blank <- gls(med_dec ~ time + level2 + trend2 +
                 sin1 + sin2 + cos1, 
               data = lod_all[73:144,],
               method = "ML")
g_TASdec_p4 <- gls(med_dec ~ time + level2 + trend2 +
                 sin1 + sin2 + cos1, 
               data = lod_all[73:144,],
               correlation = corARMA(p = 4, form = ~time),
               method = "ML")
g_TASdec_q4 <- gls(med_dec ~ time + level2 + trend2 +
                 sin1 + sin2 + cos1, 
               data = lod_all[73:144,],
               correlation = corARMA(q = 4, form = ~time),
               method = "ML")
g_TASdec_p4q4 <- gls(med_dec ~ time + level2 + trend2 +
                 sin1 + sin2 + cos1, 
               data = lod_all[73:144,],
               correlation = corARMA(p = 4, q = 4, form = ~time),
               method = "ML")
anova(g_TASdec_blank, g_TASdec_p4, g_TASdec_q4, g_TASdec_p4q4)
summary(g_TASdec_p4q4)
```


# Total time, comparator
```{r, echo = FALSE}
## Regression, total time
g_comptot <- lm(med_tot ~ time + level1 + level2 + trend1 + trend2 + 
                    sin1 + sin2 + sin3 + sin4 + sin5 + sin6 + cos1 + cos2 + cos3 + 
                    cos4 + cos5 + cos6, 
                  data = lod_all[145:216,])
summary(g_comptot)
# Removing harmonic seasonal adjustments
g_comptot <- lm(med_tot ~ time + level1 + level2 + trend1 + trend2 + 
                    sin1 + sin4 + cos3, 
                  data = lod_all[145:216,])
# autoregression check
acf(residuals(g_comptot), lag.max = 36)
acf(residuals(g_comptot), type = "partial", lag.max = 36)
# Check models
g_comptot_blank <- gls(med_tot ~ time + level1 + level2 + trend1 + trend2 + 
                    sin1 + sin4 + cos3, 
                      data = lod_all[145:216,],
                      method = "ML")
g_comptot_p1 <- gls(med_tot ~ time + level1 + level2 + trend1 + trend2 + 
                    sin1 + sin4 + cos3, 
                      data = lod_all[145:216,],
                      correlation = corARMA(p = 1, form = ~time),
                      method = "ML")
g_comptot_q1 <- gls(med_tot ~ time + level1 + level2 + trend1 + trend2 + 
                    sin1 + sin4 + cos3, 
                      data = lod_all[145:216,],
                      correlation = corARMA(q = 1, form = ~time),
                      method = "ML")
g_comptot_p1q1 <- gls(med_tot ~ time + level1 + level2 + trend1 + trend2 + 
                    sin1 + sin4 + cos3, 
                      data = lod_all[145:216,],
                      correlation = corARMA(p = 1, q = 1, form = ~time),
                      method = "ML")
anova(g_comptot_blank, g_comptot_p1, g_comptot_q1, g_comptot_p1q1)
summary(g_comptot_p1)
```


# Total time, South Australia
```{r, echo = FALSE}
g_SAtot <- lm(med_tot ~ time + level1 + trend1 +
                sin1 + sin2 + sin3 + sin4 + sin5 +
                sin6 + cos1 + cos2 + cos3 + cos4 + cos5 + cos6, 
              data = lod_all[1:72,])
summary(g_SAtot)
# Removing harmonic seasonal adjustments
g_SAtot <- lm(med_tot ~ time + level1 + trend1 +
                sin4, 
              data = lod_all[1:72,])
# autoregression check
acf(residuals(g_SAtot), lag.max = 36)
acf(residuals(g_SAtot), type = "partial", lag.max = 36)
# Check models
g_SAtot_blank <- gls(med_tot ~ time + level1 + trend1 +
                            sin4, 
                          data = sa[1:72,],
                          method = "ML")
g_SAtot_p1 <- gls(med_tot ~ time + level1 + trend1 +
                            sin4, 
                          data = sa[1:72,],
                          correlation = corARMA(p = 1, form = ~time),
                          method = "ML")
g_SAtot_q1 <- gls(med_tot ~ time + level1 + trend1 +
                            sin4, 
                          data = sa[1:72,],
                          correlation = corARMA(q = 1, form = ~time),
                          method = "ML")
g_SAtot_p1q1 <- gls(med_tot ~ time + level1 + trend1 +
                            sin4, 
                          data = sa[1:72,],
                          correlation = corARMA(p = 1, q = 1, form = ~time),
                          method = "ML")
anova(g_SAtot_blank, g_SAtot_p1, g_SAtot_q1, g_SAtot_p1q1)
summary(g_SAtot_p1)
```


# Total time, Tasmania
```{r, echo = FALSE}
# Regression, claim lodgement
g_TAStot <- lm(med_tot ~ time + level2 + trend2 +
                sin1 + sin2 + sin3 + sin4 + sin5 +
                sin6 + cos1 + cos2 + cos3 + cos4 + cos5 + cos6, 
              data = lod_all[73:144,])
summary(g_TAStot)
# Removing harmonic seasonal adjustments
g_TAStot <- lm(med_tot ~ time + level2 + trend2 +
                 sin1 + sin3 + sin4 + cos1 + cos2 + cos5, 
               data = lod_all[73:144,])
################################################## Comp
# autoregression check
acf(residuals(g_TAStot), lag.max = 36)
acf(residuals(g_TAStot), type = "partial", lag.max = 36)
# Check models
g_TAStot_blank <- gls(med_tot ~ time + level2 + trend2 +
                sin1 + sin4 + cos1 + cos2 + cos5, 
                          data = lod_all[73:144,],
                          method = "ML")
g_TAStot_p7 <- gls(med_tot ~ time + level2 + trend2 +
                sin1 + sin4 + cos1 + cos2 + cos5, 
                          data = lod_all[73:144,],
                          correlation = corARMA(p = 7, form = ~time),
                          method = "ML")
# doesn't converge: g_TAStot_q7 <- gls(med_tot ~ time + level2 + trend2 +
#                sin1 + sin4 + cos1 + cos2 + cos5, 
#                          data = lod_all[73:144,],
#                          correlation = corARMA(q = 7, form = ~time),
#                          method = "ML")
g_TAStot_p7q7 <- gls(med_tot ~ time + level2 + trend2 +
                sin1 + sin4 + cos1 + cos2 + cos5, 
                         data = lod_all[73:144,],
                          correlation = corARMA(p = 7, q = 7, form = ~time),
                          method = "ML")
anova(g_TAStot_blank, g_TAStot_p7, g_TAStot_p7q7)
summary(g_TAStot_blank)
```


# Worker reporting time, comparator
```{r, echo = FALSE}
g_compreport <- lm(med_report ~ time + level1 + trend1 + 
                  sin1 + sin2 + sin3 + sin4 + sin5 + sin6 + cos1 + cos2 + cos3 + 
                  cos4 + cos5 + cos6, 
                data = lod_all[145:216,])
summary(g_compreport)
# Removing harmonic seasonal adjustments
g_compreport <- lm(med_report ~ time + level1 + trend1 + 
                  sin1 + sin2 + sin3 + sin4 + cos1 + cos5, 
                data = lod_all[145:216,])
# autoregression check
acf(residuals(g_compreport), lag.max = 36)
acf(residuals(g_compreport), type = "partial", lag.max = 36)
# No evidence of further autocorrelation
g_compreport_blank <- gls(med_report ~ time + level1 + trend1 + 
                  sin1 + sin2 + sin3 + sin4 + cos1 + cos5, 
                data = lod_all[145:216,],
                method = "ML")
```


# Employee reporting time, South Australia
```{r, echo = FALSE}
g_SAreport <- lm(med_report ~ time + level1 + trend1 +
                sin1 + sin2 + sin3 + sin4 + sin5 +
                sin6 + cos1 + cos2 + cos3 + cos4 + cos5 + cos6, 
              data = lod_all[1:72,])
summary(g_SAreport)
# Removing harmonic seasonal adjustments
g_SAreport <- lm(med_report ~ time + level1 + trend1, 
              data = lod_all[1:72,])
################################################## Comp
# autoregression check
acf(residuals(g_SAreport), lag.max = 36)
acf(residuals(g_SAreport), type = "partial", lag.max = 36)
g_SAreport_blank <- gls(med_report ~ time + level1 + trend1, 
                  data = lod_all[1:72,],
                  method = "ML")
g_SAreport_p1 <- gls(med_report ~ time + level1 + trend1, 
                  data = lod_all[1:72,],
                  correlation = corARMA(p = 1, form = ~time),
                  method = "ML")
g_SAreport_q1 <- gls(med_report ~ time + level1 + trend1, 
                  data = lod_all[1:72,],
                  correlation = corARMA(q = 1, form = ~time),
                  method = "ML")
g_SAreport_p1q1 <- gls(med_report ~ time + level1 + trend1, 
                  data = lod_all[1:72,],
                  correlation = corARMA(p = 1, q = 1, form = ~time),
                  method = "ML")
anova(g_SAreport_blank, g_SAreport_p1, g_SAreport_q1, g_SAreport_p1q1)
summary(g_SAreport_p1q1)
```


# Employer reporting time
```{r, echo = FALSE}
## Regression, employer reporting time
g_compnotif <- lm(med_notif ~ time + level1 + trend1 + 
                     sin1 + sin2 + sin3 + sin4 + sin5 + sin6 + cos1 + cos2 + cos3 + 
                     cos4 + cos5 + cos6, 
                   data = lod_all[145:216,])
summary(g_compnotif)
# Removing harmonic seasonal adjustments
g_compnotif <- lm(med_notif ~ time + level1 + trend1 + 
                     sin2 + sin3 + cos3 + cos5, 
                   data = lod_all[145:216,])
# autoregression check
acf(residuals(g_compnotif), lag.max = 36)
acf(residuals(g_compnotif), type = "partial", lag.max = 36)
g_compnotif_blank <- gls(med_notif ~ time + level1 + trend1 + 
                     sin2 + sin3 + cos3 + cos5, 
                   data = lod_all[145:216,],
                   method = "ML")
summary(g_compnotif_blank)
```


# Employer reporting time, South Australia
```{r, echo = FALSE}
g_SAnotif <- lm(med_notif ~ time + level1 + trend1 +
                   sin1 + sin2 + sin3 + sin4 + sin5 +
                   sin6 + cos1 + cos2 + cos3 + cos4 + cos5 + cos6, 
                 data = lod_all[1:72,])
summary(g_SAnotif)
# Removing harmonic seasonal adjustments
g_SAnotif <- lm(med_notif ~ time + level1 + trend1 + sin4, 
                 data = lod_all[1:72,])
# autoregression check
acf(residuals(g_SAnotif), lag.max = 36)
acf(residuals(g_SAnotif), type = "partial", lag.max = 36)
g_SAnotif_blank <- gls(med_notif ~ time + level1 + trend1 + sin4, 
                 data = lod_all[1:72,],
                 method = "ML")
summary(g_SAnotif_blank)
```


## Combined graphs
```{r, echo = FALSE}
par(mfrow = c(3, 2))
par(oma = c(4, 4, 0, 0)) # make room (i.e. the 4's) for the overall x and y axis titles
par(mar = c(2, 2, 2, 2)) # make the plots be closer together
lab <- c(0.5, 6.5, 18.5, 30.5, 42.5, 54.5, 66.5, 72.5)
tick <- c(3.5, 12.5, 24.5, 36.5, 48.5, 60.5, 69.5)

# Total
pred_SAtot <- predict(g_SAtot_p1, type = "response", smth)
pred_TAStot <- predict(g_TAStot_blank, type = "response", smth)
pred_comptot <- predict(g_comptot_p1, type = "response", smth)
## Plot with predicted models and points
plot(lod_all$med_tot[1:72],
     type = "n",
     ylim = c(0, 45),
     main = "Total time",       
     xlab = "Year",
     ylab = "Median days",
     bty = "l",
     xaxt = "n",
     frame.plot = FALSE,
     panel.first = grid(nx = NA, ny = NULL, col = "darkgrey"))
abline(v = 30.5, lty = 2, lwd = 2, col = "darkorange1")
abline(v = 48.5, lty = 2, lwd = 2, col = "dodgerblue1")
axis(1, at = lab, labels = F)
axis(1, at = tick, labels = 2006:2012, tick = F)
points(lod_all$time[1:72], lod_all$med_tot[1:72],
       type = "p",
       pch = 19, 
       col = "darkorange1")
points(lod_all$time[73:144], lod_all$med_tot[73:144],
       type = "p",
       pch = 19, 
       col = "dodgerblue1")
points(lod_all$time[145:216], lod_all$med_tot[145:216],
       type = "p",
       pch = 19,
       col = "darkgrey")
lines((1:720 / 10 + .5), 
      pred_comptot,
      lwd = 2,
      col = "darkgrey")
lines((1:720 / 10 + .5), 
      pred_SAtot, 
      lwd = 2,
      col = "darkorange1")
lines((1:720 / 10 + .5),
      pred_TAStot,
      lwd = 2,
      col = "dodgerblue1")

# Legend
plot(lod_all$med_lod,
     type = "n",
     xaxt = "n",
     yaxt = "n",
     ann = FALSE,
     bty = "n")
legend("center", 
       legend = c("South Australia", "South Australia implementation", 
                  "Tasmania", "Tasmania implementation",
                  "Comparator"),
       col = c("darkorange1", "darkorange1", 
               "dodgerblue1", "dodgerblue1",
               "darkgrey"), 
       pch = c(19, NA, 19, NA, 19),
       lty = c(1, 2, 1, 2, 1),
       lwd = 2, 
       inset = .5,
       bty = "n")

# Claim reporting
pred_SAlod <- predict(g_SAlod_q1, type = "response", smth)
pred_TASlod <- predict(g_TASlod_blank, type = "response", smth)
pred_complod <- predict(g_complod_blank, type = "response", smth)
## Plot with predicted models and points
plot(lod_all$med_lod[1:72],
     type = "n",
     ylim = c(0, 25),
     xlab = "Year",
     ylab = "Median days",
     main = "Claim reporting time",     
     bty = "l",
     xaxt = "n",
     frame.plot = FALSE,
     panel.first = grid(nx = NA, ny = NULL, col = "darkgrey"))
abline(v = 30.5, lty = 2, lwd = 2, col = "darkorange1")
abline(v = 48.5, lty = 2, lwd = 2, col = "dodgerblue1")
axis(1, at = lab, labels = F)
axis(1, at = tick, labels = 2006:2012, tick = F)
points(lod_all$time[1:72], lod_all$med_lod[1:72],
       type = "p",
       pch = 19, 
       col = "darkorange1")
points(lod_all$time[73:144], lod_all$med_lod[73:144],
       type = "p",
       pch = 19, 
       col = "dodgerblue1")
points(lod_all$time[145:216], lod_all$med_lod[145:216],
       type = "p",
       pch = 19,
       col = "darkgrey")
lines((1:720 / 10 + .5), 
      pred_complod,
      lwd = 2,
      col = "darkgrey")
lines((1:720 / 10 + .5), 
      pred_SAlod, 
      lwd = 2,
      col = "darkorange1")
lines((1:720 / 10 + .5),
      pred_TASlod,
      lwd = 2,
      col = "dodgerblue1")

# Insurer decision
pred_SAdec <- predict(g_SAdec_p1, type = "response", smth)
pred_TASdec <- predict(g_TASdec_p4q4, type = "response", smth)
pred_compdec <- predict(g_compdec_blank, type = "response", smth)
## Plot with predicted models and points
plot(lod_all$med_dec[1:72],
     type = "n",
     ylim = c(0, 14),
     main = "Insurer decision time",       
     xlab = "Year",
     ylab = "Median days",
     bty = "l",
     xaxt = "n",
     frame.plot = FALSE,
     panel.first = grid(nx = NA, ny = NULL, col = "darkgrey"))
abline(v = 30.5, lty = 2, lwd = 2, col = "darkorange1")
abline(v = 48.5, lty = 2, lwd = 2, col = "dodgerblue1")
axis(1, at = lab, labels = F)
axis(1, at = tick, labels = 2006:2012, tick = F)
points(lod_all$time[1:72], lod_all$med_dec[1:72],
       type = "p",
       pch = 19,
       col = "darkorange1")
points(lod_all$time[73:144], lod_all$med_dec[73:144],
       type = "p",
       pch = 19,
       col = "dodgerblue1")
points(lod_all$time[145:216], lod_all$med_dec[145:216],
       type = "p",
       pch = 19,
       col = "darkgrey")
lines((1:720 / 10 + .5), 
      pred_compdec,
      lwd = 2,
      col = "darkgrey")
lines((1:720 / 10 + .5), 
      pred_SAdec, 
      lwd = 2,
      col = "darkorange1")
lines((1:720 / 10 + .5),
      pred_TASdec,
      lwd = 2,
      col = "dodgerblue1")

# Worker reporting (report)
pred_SAreport <- predict(g_SAreport_p1q1, type = "response", smth)
pred_compreport <- predict(g_compreport_blank, type = "response", smth)
## Plot with predicted models and points
plot(lod_all$med_report[1:72],
     type = "n",
     ylim = c(0, 20),
     main = "Worker reporting time",       
     xlab = "Year",
     ylab = "Median days",
     bty = "l",
     xaxt = "n",
     frame.plot = FALSE,
     panel.first = grid(nx = NA, ny = NULL, col = "darkgrey"))
abline(v = 30.5, lty = 2, lwd = 2, col = "darkorange1")
axis(1, at = lab, labels = F)
axis(1, at = tick, labels = 2006:2012, tick = F)
points(lod_all$time[1:72], lod_all$med_report[1:72],
       type = "p",
       pch = 19, 
       col = "darkorange1")
points(lod_all$time[145:216], lod_all$med_report[145:216],
       type = "p",
       pch = 19,
       col = "darkgrey")
lines((1:720 / 10 + .5), 
      pred_compreport,
      lwd = 2,
      col = "darkgrey")
lines((1:720 / 10 + .5), 
      pred_SAreport, 
      lwd = 2,
      col = "darkorange1")

# Employer reporting (notif)
pred_SAnotif <- predict(g_SAnotif_blank, type = "response", smth)
pred_compnotif <- predict(g_compnotif_blank, type = "response", smth)
# Plot with predicted models and points
plot(lod_all$med_notif[1:72],
     type = "n",
     ylim = c(0, 10),
     main = "Employer reporting time",       
     xlab = "Year",
     ylab = "Median days",
     bty = "l",
     xaxt = "n",
     frame.plot = FALSE,
     panel.first = grid(nx = NA, ny = NULL, col = "darkgrey"))
abline(v = 30.5, lty = 2, lwd = 2, col = "darkorange1")
axis(1, at = lab, labels = F)
axis(1, at = tick, labels = 2006:2012, tick = F)
points(lod_all$time[1:72], lod_all$med_notif[1:72],
       type = "p",
       pch = 19, 
       col = "darkorange1")
points(lod_all$time[145:216], lod_all$med_notif[145:216],
       type = "p",
       pch = 19,
       col = "darkgrey")
lines((1:720 / 10 + .5), 
      pred_compnotif,
      lwd = 2,
      col = "darkgrey")
lines((1:720 / 10 + .5), 
      pred_SAnotif, 
      lwd = 2,
      col = "darkorange1")

mtext('Year', side = 1, outer = TRUE, line = 2)
mtext('Median days', side = 2, outer = TRUE, line = 2)
```
