# Supplementary material for: Effectiveness of employer financial incentives in reducing time to report worker injury: an interrupted time series study of two Australian workers’ compensation jurisdictions
Source: BMC Public Health. 2018 Jan 5;18:100. doi: 10.1186/s12889-017-4998-9 (PMC5755285; doi:10.1186/s12889-017-4998-9)
Supplement: Supplementary file 4 — Sensitivity analyses. R code, sensitivity analyses. R Markdown file. (RMD 19 kb) [file 12889_2017_4998_MOESM4_ESM.rmd]

---
title: "Sensitivity analyses, 75th percentile"
author: "Tyler Lane"
output: word_document
---

```{r setup, include=FALSE}
knitr::opts_chunk$set(echo = TRUE)
require("knitr")
library(nlme)
```

## Data preparation
```{r, echo = FALSE}
# Working directory removed
lod_all <- read.csv("lod_all.csv")
lod_all$sin1 <- sin(2 * pi * 1 * lod_all$time / 12)
lod_all$cos1 <- cos(2 * pi * 1 * lod_all$time / 12)
lod_all$sin2 <- sin(2 * pi * 2 * lod_all$time / 12)
lod_all$cos2 <- cos(2 * pi * 2 * lod_all$time / 12)
lod_all$sin3 <- sin(2 * pi * 3 * lod_all$time / 12)
lod_all$cos3 <- cos(2 * pi * 3 * lod_all$time / 12)
lod_all$sin4 <- sin(2 * pi * 4 * lod_all$time / 12)
lod_all$cos4 <- cos(2 * pi * 4 * lod_all$time / 12)
lod_all$sin5 <- sin(2 * pi * 5 * lod_all$time / 12)
lod_all$cos5 <- cos(2 * pi * 5 * lod_all$time / 12)
lod_all$sin6 <- sin(2 * pi * 6 * lod_all$time / 12)
lod_all$cos6 <- cos(2 * pi * 6 * lod_all$time / 12)
# Special trend for apparently non-linear trend in Tasmania
lod_all$tas_trend2 <- lod_all$tas_trend ^ 2
lod_all$tas_trend3 <- lod_all$tas_trend ^ 3
# create individual datasets
sa <- lod_all[c(1:72,145:216),]
tas <- lod_all[73:216,]  
comp <- lod_all[145:216,]
```


## Claim reporting time, South Australia, evaluating harmonic terms
```{r, echo = FALSE}
sa_lodge75 <- lm(lod_75 ~ SA + time + level1 + trend1 + SA_time + SA_level + SA_trend + 
                 sin1 + sin2 + sin3 + sin4 + sin5 + sin6 + cos1 + cos2 + cos3 + 
                 cos4 + cos5 + cos6, 
               data = sa)
summary(sa_lodge75)
```


## Claim reporting time, SA model with significant harmonic terms, check autocorrelation
```{r, echo = FALSE}
sa_lodge75 <- lm(lod_75 ~ SA + time + level1 + trend1 + SA_time + SA_level + SA_trend + 
                 sin1 + sin2 + sin3 + sin4 + sin5 + cos2 + cos4 + cos5, 
               data = sa)
summary(sa_lodge75)
acf(residuals(sa_lodge75), lag.max = 36)
acf(residuals(sa_lodge75), type = "partial", lag.max = 36)
```


## Claim reporting time, comparing SA models
```{r, echo = FALSE}
sa_lodge75_blank <- gls(lod_75 ~ SA + time + level1 + trend1 + 
                       SA_time + SA_level + SA_trend + 
                     sin1 + sin2 + sin3 + sin4 + sin5 + cos2 + cos4 + cos5, 
                   data = sa,
                   method = "ML")
sa_lodge75_p5 <- gls(lod_75 ~ SA + time + level1 + trend1 + 
                       SA_time + SA_level + SA_trend + 
                     sin1 + sin2 + sin3 + sin4 + sin5 + cos2 + cos4 + cos5, 
                   data = sa,
                   correlation = corARMA(p = 5, form = ~time | SA),
                   method = "ML")
# did not converge sa_lodge75_q10 <- gls(lod_75 ~ SA + time + level1 + trend1 + 
#                       SA_time + SA_level + SA_trend + 
#                     sin1 + sin2 + sin3 + sin4 + sin5 + cos2 + cos4 + cos5, 
#                   data = sa,
#                   correlation = corARMA(q = 10, form = ~time | SA),
#                   method = "ML")
# did not converge sa_lodge75_p5q10 <- gls(lod_75 ~ SA + time + level1 + trend1 + 
#                       SA_time + SA_level + SA_trend + 
#                     sin1 + sin2 + sin3 + sin4 + sin5 + cos2 + cos4 + cos5, 
#                   data = sa,
#                   correlation = corARMA(p = 5, q = 10, form = ~time | SA),
#                   method = "ML")
anova(sa_lodge75_blank, sa_lodge75_p5)
summary(sa_lodge75_blank)
intervals(sa_lodge75_blank)
```


## Claim reporting time, Tasmania, evaluating harmonic terms
```{r, echo = FALSE}
tas_lodge75 <- lm(lod_75 ~ tas + time + level2 + trend2 + 
                    tas_time + tas_level + tas_trend + 
                  sin1 + sin2 + sin3 + sin4 + sin5 + sin6 + cos1 + cos2 + cos3 + 
                  cos4 + cos5 + cos6, 
                data = tas)
summary(tas_lodge75)
```


## Claim reporting time, TAS model with significant harmonic terms, check autocorrelation
```{r, echo = FALSE}
tas_lodge75 <- lm(lod_75 ~ tas + time + level2 + trend2 + 
                    tas_time + tas_level + tas_trend + 
                    sin1 + sin2 + sin3 + sin4 + cos2 + cos4 + cos5 + cos6, 
                data = tas)
summary(tas_lodge75)
acf(residuals(tas_lodge75), lag.max = 36)
acf(residuals(tas_lodge75), type = "partial", lag.max = 36)
```


## Claim reporting time, comparing TAS models
```{r, echo = FALSE}
tas_lodge75_blank <- gls(lod_75 ~ tas + time + level2 + trend2 + 
                        tas_time + tas_level + tas_trend + 
                       sin1 + sin2 + sin3 + sin4 + cos2 + cos4 + cos5 + cos6, 
                     data = tas,
                     method = "ML")
tas_lodge75_p8 <- gls(lod_75 ~ tas + time + level2 + trend2 + 
                        tas_time + tas_level + tas_trend + 
                       sin1 + sin2 + sin3 + sin4 + cos2 + cos4 + cos5 + cos6, 
                     data = tas,
                     correlation = corARMA(p = 8, form = ~time | tas),
                     method = "ML")
tas_lodge75_q8 <- gls(lod_75 ~ tas + time + level2 + trend2 + 
                        tas_time + tas_level + tas_trend + 
                       sin1 + sin2 + sin3 + sin4 + cos2 + cos4 + cos5 + cos6, 
                     data = tas,
                     correlation = corARMA(q = 8, form = ~time | tas),
                     method = "ML")
# did not converge tas_lodge75_p8q8 <- gls(lod_75 ~ tas + time + level2 + trend2 + 
#                        tas_time + tas_level + tas_trend + 
#                       sin1 + sin2 + sin3 + sin4 + cos2 + cos4 + cos5 + cos6, 
#                     data = tas,
#                     correlation = corARMA(p = 8, q = 8, form = ~time | tas),
#                     method = "ML")
anova(tas_lodge75_blank, tas_lodge75_p8, tas_lodge75_q8)
summary(tas_lodge75_blank)
intervals(tas_lodge75_blank)
```


## Insurer time, South Australia, evaluating harmonic terms
```{r, echo = FALSE}
sa_dec75 <- lm(dec_75 ~ SA + time + level1 + trend1 + SA_time + SA_level + SA_trend + 
               sin1 + sin2 + sin3 + sin4 + sin5 + sin6 + cos1 + cos2 + cos3 + 
               cos4 + cos5 + cos6, 
             data = sa)
summary(sa_dec75)
```


## Insurer time, SA model with significant harmonic terms, check autocorrelation
```{r, echo = FALSE}
sa_dec75 <- lm(dec_75 ~ SA + time + level1 + trend1 + SA_time + SA_level + SA_trend + 
               sin1 + cos3, 
             data = sa)
summary(sa_dec75)
acf(residuals(sa_dec75), lag.max = 36)
acf(residuals(sa_dec75), type = "partial", lag.max = 36)
```


## Insurer time, SA, comparing models
```{r, echo = FALSE}
sa_dec75_blank <- gls(dec_75 ~ SA + time + level1 + trend1 + 
                     SA_time + SA_level + SA_trend + 
                     sin1 + cos3, 
                   data = sa,
                   method = "ML")
sa_dec75_p1 <- gls(dec_75 ~ SA + time + level1 + trend1 + 
                     SA_time + SA_level + SA_trend + 
                     sin1 + cos3, 
                   data = sa,
                   correlation = corARMA(p = 1, form = ~time | SA),
                   method = "ML")
sa_dec75_q1 <- gls(dec_75 ~ SA + time + level1 + trend1 + 
                     SA_time + SA_level + SA_trend + 
                     sin1 + cos3, 
                   data = sa,
                   correlation = corARMA(q = 1, form = ~time | SA),
                   method = "ML")
sa_dec75_p1q1 <- gls(dec_75 ~ SA + time + level1 + trend1 + 
                     SA_time + SA_level + SA_trend + 
                     sin1 + cos3, 
                   data = sa,
                   correlation = corARMA(p = 1, q = 1, form = ~time | SA),
                   method = "ML")
anova(sa_dec75_blank, sa_dec75_p1, sa_dec75_q1, sa_dec75_p1q1)
anova(sa_dec75_blank, sa_dec75_p1, sa_dec75_p1q1)
summary(sa_dec75_p1q1)
intervals(sa_dec75_p1q1)
```


## Insurer time, Tasmania, evaluating harmonic terms; additional terms to account for 
```{r, echo = FALSE}
tas_dec75 <- gls(dec_75 ~ tas + time + level2 + trend2 + 
                  tas_time + tas_level + tas_trend + 
                sin1 + sin2 + sin3 + sin4 + sin5 + sin6 + cos1 + cos2 + cos3 + 
                cos4 + cos5 + cos6, 
              data = tas,
              method = "ML")
summary(tas_dec75)
tas_dec75 <- gls(dec_75 ~ tas + time + level2 + trend2 + 
                  tas_time + tas_level + tas_trend, 
              data = tas,
              method = "ML")
# Compare with non-linear trend (squared and cubed time)
tas_dec75_s <- gls(dec_75 ~ tas + time + level2 + trend2 + 
                  tas_time + tas_level + tas_trend + tas_trend2 + 
                sin1 + sin2 + sin3 + sin4 + sin5 + sin6 + cos1 + cos2 + cos3 + 
                cos4 + cos5 + cos6, 
              data = tas, 
              method = "ML")
summary(tas_dec75_s)
tas_dec75_s <- gls(dec_75 ~ tas + time + level2 + trend2 + 
                  tas_time + tas_level + tas_trend + tas_trend2, 
              data = tas, 
              method = "ML")
tas_dec75_c <- gls(dec_75 ~ tas + time + level2 + trend2 + 
                  tas_time + tas_level + tas_trend + tas_trend2 + tas_trend3 + 
                sin1 + sin2 + sin3 + sin4 + sin5 + sin6 + cos1 + cos2 + cos3 + 
                cos4 + cos5 + cos6, 
              data = tas, 
              method = "ML")
summary(tas_dec75_c)
tas_dec75_c <- gls(dec_75 ~ tas + time + level2 + trend2 + 
                  tas_time + tas_level + tas_trend + tas_trend2 + tas_trend3, 
              data = tas, 
              method = "ML")
anova(tas_dec75, tas_dec75_s, tas_dec75_c)
# Cubed model best explains the data, has lowest AIC & BIC
```


## Insurer time, TAS model with significant harmonic terms, check autocorrelation
```{r, echo = FALSE}
tas_dec75 <- lm(dec_75 ~ tas + time + level2 + trend2 + 
                  tas_time + tas_level + tas_trend + tas_trend2 + tas_trend3, 
              data = tas)
summary(tas_dec75)
acf(residuals(tas_dec75), lag.max = 36)
acf(residuals(tas_dec75), type = "partial", lag.max = 36)
```


## Insurer time, TAS, comparing models
```{r, echo = FALSE}
tas_dec75_blank <- gls(dec_75 ~ tas + time + level2 + trend2 + 
                  tas_time + tas_level + tas_trend + tas_trend2 + tas_trend3, 
                  data = tas,
                   method = "ML")
tas_dec75_p1 <- gls(dec_75 ~ tas + time + level2 + trend2 + 
                  tas_time + tas_level + tas_trend + tas_trend2 + tas_trend3, 
                  data = tas,
                   correlation = corARMA(p = 1, form = ~time | tas),
                   method = "ML")
tas_dec75_q1 <- gls(dec_75 ~ tas + time + level2 + trend2 + 
                  tas_time + tas_level + tas_trend + tas_trend2 + tas_trend3, 
                  data = tas,
                   correlation = corARMA(q = 1, form = ~time | tas),
                   method = "ML")
tas_dec75_p1q1 <- gls(dec_75 ~ tas + time + level2 + trend2 + 
                  tas_time + tas_level + tas_trend + tas_trend2 + tas_trend3, 
                  data = tas,
                   correlation = corARMA(p = 1, q = 1, form = ~time | tas),
                   method = "ML")
anova(tas_dec75_blank, tas_dec75_p1, tas_dec75_q1, tas_dec75_p1q1)
anova(tas_dec75_blank, tas_dec75_p1, tas_dec75_p1q1)
summary(tas_dec75_p1q1)
intervals(tas_dec75_p1q1)
```


## Total time, South Australia, evaluating harmonic terms
```{r, echo = FALSE}
sa_total75 <- lm(tot_75 ~ SA + time + level1 + trend1 + SA_time + SA_level + SA_trend + 
                 sin1 + sin2 + sin3 + sin4 + sin5 + sin6 + cos1 + cos2 + cos3 + 
                 cos4 + cos5 + cos6, 
               data = sa)
summary(sa_total75)
```


## Total time, SA model with significant harmonic terms, check autocorrelation
```{r, echo = FALSE}
sa_total75 <- lm(tot_75 ~ SA + time + level1 + trend1 + 
                   SA_time + SA_level + SA_trend, 
               data = sa)
summary(sa_total75)
acf(residuals(sa_total75), lag.max = 36)
acf(residuals(sa_total75), type = "partial", lag.max = 36)
```


## Total time, SA, comparing models
```{r, echo = FALSE}
sa_total_blank <- gls(med_tot ~ SA + time + level1 + trend1 + 
                       SA_time + SA_level + SA_trend + sin4, 
                     data = sa,
                     method = "ML")
sa_total_p1 <- gls(med_tot ~ SA + time + level1 + trend1 + 
                       SA_time + SA_level + SA_trend + sin4, 
                     data = sa,
                     correlation = corARMA(p = 1, form = ~time | SA),
                     method = "ML")
sa_total_q1 <- gls(med_tot ~ SA + time + level1 + trend1 + 
                       SA_time + SA_level + SA_trend + sin4, 
                     data = sa,
                     correlation = corARMA(q = 1, form = ~time | SA),
                     method = "ML")
sa_total_p1q1 <- gls(med_tot ~ SA + time + level1 + trend1 + 
                       SA_time + SA_level + SA_trend + sin4, 
                     data = sa,
                     correlation = corARMA(p = 1, q = 1, form = ~time | SA),
                     method = "ML")
anova(sa_total_blank, sa_total_p1, sa_total_q1, sa_total_p1q1)
summary(sa_total_p1)
intervals(sa_total_p1)
```


## Total time, Tasmania, evaluating harmonic terms
```{r, echo = FALSE}
tas_total75 <- lm(tot_75 ~ tas + time + level2 + trend2 + 
                    tas_time + tas_level + tas_trend + 
                  sin1 + sin2 + sin3 + sin4 + sin5 + sin6 + cos1 + cos2 + cos3 + 
                  cos4 + cos5 + cos6, 
                data = tas)
summary(tas_total75)
```


## Total time, TAS model with significant harmonic terms, check autocorrelation
```{r, echo = FALSE}
tas_total75 <- lm(tot_75 ~ tas + time + level2 + trend2 + 
                    tas_time + tas_level + tas_trend, 
                data = tas)
summary(tas_total75)
acf(residuals(tas_total75), lag.max = 36)
acf(residuals(tas_total75), type = "partial", lag.max = 36)
```


## Total time, TAS, comparing models
```{r, echo = FALSE}
tas_total75_blank <- gls(tot_75 ~ tas + time + level2 + trend2 + 
                        tas_time + tas_level + tas_trend, 
                      data = tas,
                      method = "ML")
tas_total75_p1 <- gls(tot_75 ~ tas + time + level2 + trend2 + 
                        tas_time + tas_level + tas_trend, 
                      data = tas,
                      correlation = corARMA(p = 1, form = ~time | tas),
                      method = "ML")
tas_total75_q1 <- gls(tot_75 ~ tas + time + level2 + trend2 + 
                        tas_time + tas_level + tas_trend, 
                      data = tas,
                      correlation = corARMA(q = 1, form = ~time | tas),
                      method = "ML")
tas_total75_p1q1 <- gls(tot_75 ~ tas + time + level2 + trend2 + 
                        tas_time + tas_level + tas_trend, 
                      data = tas,
                      correlation = corARMA(p = 1, q = 1, form = ~time | tas),
                      method = "ML")
anova(tas_total75_blank, tas_total75_p1, tas_total75_q1, tas_total75_p1q1)
anova(tas_total75_blank, tas_total75_p1, tas_total75_p1q1)
summary(tas_total75_p1q1)
intervals(tas_total75_p1q1)
```


## Worker time, South Australia, evaluating harmonic terms
```{r, echo = FALSE}
sa_report75 <- lm(report_75 ~ SA + time + level1 + trend1 + 
                    SA_time + SA_level + SA_trend + 
                  sin1 + sin2 + sin3 + sin4 + sin5 + sin6 + cos1 + cos2 + cos3 + 
                  cos4 + cos5 + cos6, 
                data = sa)
summary(sa_report75)
```


## Worker time, SA model with significant harmonic terms, check autocorrelation
```{r, echo = FALSE}
sa_report75 <- lm(report_75 ~ SA + time + level1 + trend1 + 
                    SA_time + SA_level + SA_trend + 
                    sin1 + sin2 + sin3 + sin4 + cos3 + cos4 + cos5, 
                data = sa)
summary(sa_report75)
acf(residuals(sa_report75), lag.max = 36)
acf(residuals(sa_report75), type = "partial", lag.max = 36)
```


## Worker time, SA, comparing models
```{r, echo = FALSE}
sa_report75_blank <- gls(report_75 ~ SA + time + level1 + trend1 + 
                        SA_time + SA_level + SA_trend + 
                         sin1 + sin2 + sin3 + sin4 + cos3 + cos4 + cos5, 
                       data = sa,
                    method = "ML")
sa_report75_p11 <- gls(report_75 ~ SA + time + level1 + trend1 + 
                        SA_time + SA_level + SA_trend + 
                         sin1 + sin2 + sin3 + sin4 + cos3 + cos4 + cos5, 
                       data = sa,
                    correlation = corARMA(p = 11, form = ~time | SA),
                    method = "ML")
# did not converge sa_report75_q11 <- gls(report_75 ~ SA + time + level1 + trend1 + 
#                        SA_time + SA_level + SA_trend + 
#                         sin1 + sin2 + sin3 + sin4 + cos3 + cos4 + cos5, 
#                       data = sa,
#                    correlation = corARMA(q = 11, form = ~time | SA),
#                    method = "ML")
# did not converge sa_report75_p11q11 <- gls(report_75 ~ SA + time + level1 + trend1 + 
#                        SA_time + SA_level + SA_trend + 
#                         sin1 + sin2 + sin3 + sin4 + cos3 + cos4 + cos5, 
#                       data = sa,
#                    correlation = corARMA(p = 11, q = 11, form = ~time | SA),
#                    method = "ML")
anova(sa_report75_blank, sa_report75_p11)
summary(sa_report75_p11)
intervals(sa_report75_p11)
```


## Employer time, South Australia, evaluating harmonic terms
```{r, echo = FALSE}
sa_notif75 <- lm(notif_75 ~ SA + time + level1 + trend1 + 
                   SA_time + SA_level + SA_trend + 
                 sin1 + sin2 + sin3 + sin4 + sin5 + sin6 + cos1 + cos2 + cos3 + 
                 cos4 + cos5 + cos6, 
               data = sa)
summary(sa_notif75)
```


## Employer time, SA model with significant harmonic terms, check autocorrelation
```{r, echo = FALSE}
sa_notif75 <- lm(notif_75 ~ SA + time + level1 + trend1 + 
                   SA_time + SA_level + SA_trend + 
                   sin1 + sin4 + cos5, 
                 data = sa)
summary(sa_notif75)
acf(residuals(sa_notif75), lag.max = 36)
acf(residuals(sa_notif75), type = "partial", lag.max = 36)
```


## Employer time, SA, comparing models (note: no evidence of autocorrelation)
```{r, echo = FALSE}
sa_notif75_blank <- gls(notif_75 ~ SA + time + level1 + trend1 + 
                   SA_time + SA_level + SA_trend + 
                   sin1 + sin4 + cos5, 
                   data = sa,
                   method = "ML")
sa_notif75_p6 <- gls(notif_75 ~ SA + time + level1 + trend1 + 
                   SA_time + SA_level + SA_trend + 
                   sin1 + sin4 + cos5, 
                   data = sa,
                   correlation = corARMA(p = 6, form = ~time | SA),
                   method = "ML")
sa_notif75_q6 <- gls(notif_75 ~ SA + time + level1 + trend1 + 
                       SA_time + SA_level + SA_trend + 
                       sin1 + sin4 + cos3 + cos5, 
                   data = sa,
                   correlation = corARMA(q = 6, form = ~time | SA),
                   method = "ML")
sa_notif75_p6q6 <- gls(notif_75 ~ SA + time + level1 + trend1 + 
                       SA_time + SA_level + SA_trend + 
                       sin1 + sin4 + cos3 + cos5, 
                   data = sa,
                   correlation = corARMA(p = 6, q = 6, form = ~time | SA),
                   method = "ML")
anova(sa_notif75_blank, sa_notif75_p6, sa_notif75_q6, sa_notif75_p6q6)
anova(sa_notif75_blank, sa_notif75_p6, sa_notif75_p6q6)
anova(sa_notif75_blank, sa_notif75_p6q6)
summary(sa_notif75_blank)
intervals(sa_notif75_blank)
```
