# Supplementary material for: Effectiveness of employer financial incentives in reducing time to report worker injury: an interrupted time series study of two Australian workers’ compensation jurisdictions
Source: BMC Public Health. 2018 Jan 5;18:100. doi: 10.1186/s12889-017-4998-9 (PMC5755285; doi:10.1186/s12889-017-4998-9)
Supplement: Supplementary file 6 — Claim volumes analysis. R code, claim volumes analysis and plot. R Markdown file. (RMD 15 kb) [file 12889_2017_4998_MOESM6_ESM.rmd]

---
title: "Claim volumes"
output: word_document
---

```{r "setup"", include=FALSE}
knitr::opts_chunk$set(echo = TRUE)
require("knitr")
library(nlme)
```

## Data preparation
```{r, echo = FALSE}
# working directory code removed
lod_all <- read.csv("lod_all.csv")
# Harmonic terms
lod_all$sin1 <- sin(2 * pi * 1 * lod_all$time / 12)
lod_all$cos1 <- cos(2 * pi * 1 * lod_all$time / 12)
lod_all$sin2 <- sin(2 * pi * 2 * lod_all$time / 12)
lod_all$cos2 <- cos(2 * pi * 2 * lod_all$time / 12)
lod_all$sin3 <- sin(2 * pi * 3 * lod_all$time / 12)
lod_all$cos3 <- cos(2 * pi * 3 * lod_all$time / 12)
lod_all$sin4 <- sin(2 * pi * 4 * lod_all$time / 12)
lod_all$cos4 <- cos(2 * pi * 4 * lod_all$time / 12)
lod_all$sin5 <- sin(2 * pi * 5 * lod_all$time / 12)
lod_all$cos5 <- cos(2 * pi * 5 * lod_all$time / 12)
lod_all$sin6 <- sin(2 * pi * 6 * lod_all$time / 12)
lod_all$cos6 <- cos(2 * pi * 6 * lod_all$time / 12)
# Create datasets with adjusted time
sa_adj <- lod_all$vol[1]
lod_all$vol_ind[1:72] <- lod_all$vol[1:72] / sa_adj
tas_adj <- lod_all$vol[73]
lod_all$vol_ind[73:144] <- lod_all$vol[73:144] / tas_adj
com_adj <- lod_all$vol[145]
lod_all$vol_ind[145:216] <- lod_all$vol[145:216] / com_adj
sa <- lod_all[c(1:72, 145:216),]
tas <- lod_all[c(73:216),]
# Smoothed datasets for plots 
smth <- data.frame(level1 = rep(c(0, 1), c(300, 420)),
                   level2 = rep(c(0, 1), c(480, 240)),
                   time = 1:720 / 10,
                   trend1 = 0,
                   trend2 = 0)
smth$trend1[301:720] <- 1:420 / 10
smth$trend2[481:720] <- 1:240 / 10
smth$sin1 <- sin(2 * pi * 1 * smth$time / 12)
smth$cos1 <- cos(2 * pi * 1 * smth$time / 12)
smth$sin2 <- sin(2 * pi * 2 * smth$time / 12)
smth$cos2 <- cos(2 * pi * 2 * smth$time / 12)
smth$sin3 <- sin(2 * pi * 3 * smth$time / 12)
smth$cos3 <- cos(2 * pi * 3 * smth$time / 12)
smth$sin4 <- sin(2 * pi * 4 * smth$time / 12)
smth$cos4 <- cos(2 * pi * 4 * smth$time / 12)
smth$sin5 <- sin(2 * pi * 5 * smth$time / 12)
smth$cos5 <- cos(2 * pi * 5 * smth$time / 12)
smth$sin6 <- sin(2 * pi * 6 * smth$time / 12)
smth$cos6 <- cos(2 * pi * 6 * smth$time / 12)
```

## SA analysis, evaluating harmonic terms
```{r, echo = FALSE}
sa_vol <- lm(vol_ind ~ SA + time + level1 + trend1 + SA_time + SA_level + SA_trend +
               sin1 + sin2 + sin3 + sin4 + sin5 + sin6 + 
               cos1 + cos2 + cos3 + cos4 + cos5 + cos6, 
             data = sa)
summary(sa_vol)
```


## SA, creating new model excluding non-significant terms, check autocorrelation
```{r, echo = FALSE}
sa_vol <- lm(vol_ind ~ SA + time + level1 + trend1 + SA_time + SA_level + SA_trend + 
               sin1 + sin2 + sin3 + sin4 + cos1 + cos2 + cos3 + cos5 + cos6, 
             data = sa)
summary(sa_vol)
acf(residuals(sa_vol), lag.max = 36)
acf(residuals(sa_vol), type = "partial", lag.max = 36)
```


## SA gls model, summary and interval outputs
```{r, echo = FALSE}
sa_vol_blank <- gls(vol_ind ~ SA + time + level1 + trend1 + SA_time + SA_level + SA_trend + 
                   sin1 + sin2 + sin3 + sin4 + cos1 + cos2 + cos3 + cos5 + cos6, 
                 data = sa,
                 method = "ML")
sa_vol_p10 <- gls(vol_ind ~ SA + time + level1 + trend1 + SA_time + SA_level + SA_trend + 
                   sin1 + sin2 + sin3 + sin4 + cos1 + cos2 + cos3 + cos5 + cos6, 
                 data = sa,
                 correlation = corARMA(p = 10, form = ~time | SA),
                 method = "ML")
sa_vol_p3 <- gls(vol_ind ~ SA + time + level1 + trend1 + SA_time + SA_level + SA_trend + 
                   sin1 + sin2 + sin3 + sin4 + cos1 + cos2 + cos3 + cos5 + cos6, 
                 data = sa,
                 correlation = corARMA(p = 3, form = ~time | SA),
                 method = "ML")
sa_vol_q1 <- gls(vol_ind ~ SA + time + level1 + trend1 + SA_time + SA_level + SA_trend + 
                   sin1 + sin2 + sin3 + sin4 + cos1 + cos2 + cos3 + cos5 + cos6, 
                 data = sa,
                 correlation = corARMA(q = 1, form = ~time | SA),
                 method = "ML")
sa_vol_p3q1 <- gls(vol_ind ~ SA + time + level1 + trend1 + SA_time + SA_level + SA_trend + 
                   sin1 + sin2 + sin3 + sin4 + cos1 + cos2 + cos3 + cos5 + cos6, 
                 data = sa,
                 correlation = corARMA(p = 3, q = 1, form = ~time | SA),
                 method = "ML")
sa_vol_p10q1 <- gls(vol_ind ~ SA + time + level1 + trend1 + SA_time + SA_level + SA_trend + 
                   sin1 + sin2 + sin3 + sin4 + cos1 + cos2 + cos3 + cos5 + cos6, 
                 data = sa,
                 correlation = corARMA(p = 10, q = 1, form = ~time | SA),
                 method = "ML")
anova(sa_vol_blank, sa_vol_p10, sa_vol_p3, sa_vol_q1, sa_vol_p3q1, sa_vol_p10q1)
summary(sa_vol_p10)
intervals(sa_vol_p10)
```


## TAS analysis, evaluating harmonic terms
```{r, echo = FALSE}
tas_vol <- lm(vol_ind ~ tas + time + level2 + trend2 + tas_time + tas_level + tas_trend + 
               sin1 + sin2 + sin3 + sin4 + sin5 + sin6 + 
               cos1 + cos2 + cos3 + cos4 + cos5 + cos6, data = tas)
summary(tas_vol)
```


## TAS, creating new model excluding non-significant terms, check autocorrelation
```{r, echo = FALSE}
tas_vol <- lm(vol_ind ~ tas + time + level2 + trend2 + tas_time + tas_level + tas_trend + 
                sin2 + sin3 + sin4 + sin5 + cos1 + cos2 + cos5, data = tas)
summary(tas_vol)
acf(residuals(tas_vol), lag.max = 36)
acf(residuals(tas_vol), type = "partial", lag.max = 36)
```


## TAS gls model, summary and interval outputs
```{r, echo = FALSE}
tas_vol_blank <- gls(vol_ind ~ tas + time + level2 + trend2 + tas_time + tas_level + tas_trend + 
                       sin2 + sin3 + sin4 + sin5 + cos1 + cos2 + cos5, data = tas,
                 method = "ML")
tas_vol_p3 <- gls(vol_ind ~ tas + time + level2 + trend2 + tas_time + tas_level + tas_trend + 
                    sin2 + sin3 + sin4 + sin5 + cos1 + cos2 + cos5, 
                 data = tas, correlation = corARMA(p = 3, form = ~time | tas),
                 method = "ML")
tas_vol_p10 <- gls(vol_ind ~ tas + time + level2 + trend2 + tas_time + tas_level + tas_trend + 
                    sin2 + sin3 + sin4 + sin5 + cos1 + cos2 + cos5, 
                 data = tas, correlation = corARMA(p = 10, form = ~time | tas),
                 method = "ML")
tas_vol_q3 <- gls(vol_ind ~ tas + time + level2 + trend2 + tas_time + tas_level + tas_trend + 
                    sin2 + sin3 + sin4 + sin5 + cos1 + cos2 + cos5, 
                 data = tas, correlation = corARMA(q = 3, form = ~time | tas),
                 method = "ML")
# model didnot converge
# tas_vol_q10 <- gls(vol_ind ~ tas + time + level2 + trend2 + tas_time + tas_level + tas_trend + 
#                    sin2 + sin3 + sin4 + sin5 + cos1 + cos2 + cos5, 
#                 data = tas, correlation = corARMA(q = 10, form = ~time | tas),
#                 method = "ML")
# model did not converge
# tas_vol_p3q3 <- gls(vol_ind ~ tas + time + level2 + trend2 + tas_time + tas_level + tas_trend + 
#                    sin2 + sin3 + sin4 + sin5 + cos1 + cos2 + cos5, 
#                 data = tas, correlation = corARMA(p = 3, q = 3, form = ~time | tas),
#                 method = "ML")
# model did not converge
# tas_vol_p3q10 <- gls(vol_ind ~ tas + time + level2 + trend2 + tas_time + tas_level + tas_trend + 
#                  sin2 + sin3 + sin4 + sin5 + cos1 + cos2 + cos5, 
#                 data = tas, correlation = corARMA(p = 3, q = 10, form = ~time | tas),
#                 method = "ML")
tas_vol_p10q3 <- gls(vol_ind ~ tas + time + level2 + trend2 + tas_time + tas_level + tas_trend + 
                    sin2 + sin3 + sin4 + sin5 + cos1 + cos2 + cos5, 
                 data = tas, correlation = corARMA(p = 10, q = 3, form = ~time | tas),
                 method = "ML")
# # model did not converge
# tas_vol_p10q10 <- gls(vol_ind ~ tas + time + level2 + trend2 + tas_time + tas_level + tas_trend + 
#                    sin2 + sin3 + sin4 + sin5 + cos1 + cos2 + cos5, 
#                 data = tas, correlation = corARMA(p = 10, q = 10, form = ~time | tas),
#                 method = "ML")
anova(tas_vol_blank, tas_vol_p10, tas_vol_q3, tas_vol_p10q3)
anova(tas_vol_blank, tas_vol_p10, tas_vol_p10q3)
summary(tas_vol_p10)
intervals(tas_vol_p10)
```


############################################## 
## Graphing models

## SA trend line model
```{r, echo = FALSE}
gSA <- lm(vol_ind ~ time + level1 + trend1 +
            sin1 + sin2 + sin3 + sin4 + sin5 + sin6 + 
            cos1 + cos2 + cos3 + cos4 + cos5 + cos6,
          data = sa[1:72,])
summary(gSA)
gSA <- lm(vol_ind ~ time + level1 + trend1 +
            sin3 + sin4 + cos1 + cos2,
          data = sa[1:72,])
acf(residuals(gSA), lag.max = 36)
acf(residuals(gSA), type = "partial", lag.max = 36)
# Comparing models
gSA_blank <- gls(vol_ind ~ time + level1 + trend1 +
                  sin3 + sin4 + cos1 + cos2,
                data = sa[1:72,],
                method = "ML")
gSA_p1 <- gls(vol_ind ~ time + level1 + trend1 +
                  sin3 + sin4 + cos1 + cos2,
                data = sa[1:72,],
                correlation = corARMA(p = 1, form = ~time),
                method = "ML")
gSA_q1 <- gls(vol_ind ~ time + level1 + trend1 +
                  sin3 + sin4 + cos1 + cos2,
                data = sa[1:72,],
                correlation = corARMA(q = 1, form = ~time),
                method = "ML")
gSA_p1q1 <- gls(vol_ind ~ time + level1 + trend1 +
                  sin3 + sin4 + cos1 + cos2,
                data = sa[1:72,],
                correlation = corARMA(p = 1, q = 1, form = ~time),
                method = "ML")
anova(gSA_blank, gSA_p1, gSA_q1, gSA_p1q1)
summary(gSA_p1)
intervals(gSA_p1)
```

## TAS trend line model
```{r, echo = FALSE}
gTAS <- lm(vol_ind ~ time + level2 + trend2 +
            sin1 + sin2 + sin3 + sin4 + sin5 + sin6 + 
            cos1 + cos2 + cos3 + cos4 + cos5 + cos6,
          data = tas[1:72,])
summary(gTAS)
gTAS <- lm(vol_ind ~ time + level2 + trend2 +
             sin2 + sin3 + sin4 + 
             cos1 + cos5,
           data = tas[1:72,])
acf(residuals(gTAS), lag.max = 36)
acf(residuals(gTAS), type = "partial", lag.max = 36)
# comparing models
gTAS_blank <- gls(vol_ind ~ time + level2 + trend2 +
              sin2 + sin3 + sin4 + 
              cos1 + cos5,
            data = tas[1:72,],
            method = "ML")
gTAS_p10 <- gls(vol_ind ~ time + level2 + trend2 +
              sin2 + sin3 + sin4 + 
              cos1 + cos5,
              correlation = corARMA(p = 10, form = ~time),
            data = tas[1:72,],
            method = "ML")
# model did not converge
# gTAS_q10 <- gls(vol_ind ~ time + level2 + trend2 +
#              sin2 + sin3 + sin4 + 
#              cos1 + cos5,
#              correlation = corARMA(q = 10, form = ~time),
#            data = tas[1:72,],
#            method = "ML")
# model did not converge
# gTAS_p10q10 <- gls(vol_ind ~ time + level2 + trend2 +
#              sin2 + sin3 + sin4 + 
#              cos1 + cos5,
#              correlation = corARMA(p = 10, q = 10, form = ~time),
#            data = tas[1:72,],
#            method = "ML")
anova(gTAS_blank, gTAS_p10)
summary(gTAS_blank)
intervals(gTAS_blank)
```

## Comparator trend line
```{r, echo = FALSE}
com <- lod_all[145:216,]
gCOM <- lm(vol_ind ~ time + level1 + level2 + trend1 + trend2 +
             sin1 + sin2 + sin3 + sin4 + sin5 + sin6 + 
             cos1 + cos2 + cos3 + cos4 + cos5 + cos6,
           data = com)
summary(gCOM)
gCOM <- lm(vol_ind ~ time + level1 + level2 + trend1 + trend2 +
             sin2 + sin3 + sin4 + cos1 + cos2 + cos4 + cos5,
           data = com)
summary(gCOM)
acf(residuals(gCOM), lag.max = 36)
acf(residuals(gCOM), type = "partial", lag.max = 36)
# Compare models
gCOM_blank <- gls(vol_ind ~ time + level1 + level2 + trend1 + trend2 +
             sin2 + sin3 + sin4 + cos1 + cos2 + cos4 + cos5,
               data = com,
               method = "ML")
gCOM_p1 <- gls(vol_ind ~ time + level1 + level2 + trend1 + trend2 +
             sin2 + sin3 + sin4 + cos1 + cos2 + cos4 + cos5,
               data = com,
               correlation = corARMA(p = 1, form = ~time),
               method = "ML")
gCOM_q1 <- gls(vol_ind ~ time + level1 + level2 + trend1 + trend2 +
             sin2 + sin3 + sin4 + cos1 + cos2 + cos4 + cos5,
               data = com,
               correlation = corARMA(q = 1, form = ~time),
               method = "ML")
gCOM_p1q1 <- gls(vol_ind ~ time + level1 + level2 + trend1 + trend2 +
             sin2 + sin3 + sin4 + cos1 + cos2 + cos4 + cos5,
               data = com,
               correlation = corARMA(p = 1, q = 1, form = ~time),
               method = "ML")
anova(gCOM_blank, gCOM_p1, gCOM_q1, gCOM_p1q1)
summary(gCOM_q1)
intervals(gCOM_q1)
```


## Create plot
```{r, echo = FALSE}
# X axis objects
lab <- c(0.5, 6.5, 18.5, 30.5, 42.5, 54.5, 66.5, 72.5)
tick <- c(3.5, 12.5, 24.5, 36.5, 48.5, 60.5, 69.5)
# Predicting values for SA, employer reporting time
pred_SAtot <- predict(gSA_p1, type = "response", smth)
pred_TAStot <- predict(gTAS_blank, type = "response", smth)
pred_COMtot <- predict(gCOM_q1, type = "response", smth)
# Plot with predicted models and points
plot(lod_all$vol_ind[1:72],
     type = "n",
     ylim = c(0, 2),
     main = "Claim volumes",       
     xlab = "Year",
     ylab = "Claim volumes, indexed to July 2006",
     bty = "l",
     xaxt = "n",
     frame.plot = FALSE,
     panel.first = grid(nx = NA, ny = NULL, col = "darkgrey"))
abline(v = 30.5, lty = 2, lwd = 2, col = "darkorange1")
abline(v = 48.5, lty = 2, lwd = 2, col = "dodgerblue1")
axis(1, at = lab, labels = F)
axis(1, at = tick, labels = 2006:2012, tick = F)
points(lod_all$time[1:72], lod_all$vol_ind[1:72],
       type = "p",
       pch = 19, 
       cex = 0.5,
       col = "darkorange1")
points(lod_all$time[73:144], lod_all$vol_ind[73:144],
       type = "p",
       pch = 19,
       cex = 0.5,
       col = "dodgerblue1")
points(lod_all$time[145:216], lod_all$vol_ind[145:216],
       type = "p",
       pch = 19,
       cex = 0.5,
       col = "darkgrey")
lines(((1:720 / 10) + 0.5),
      pred_SAtot,
      lwd = 2,
      col = "darkorange1")
lines(((1:720 / 10) + 0.5),
      pred_TAStot,
      lwd = 2,
      col = "dodgerblue1")
lines(((1:720 / 10) + 0.5),
      pred_COMtot,
      lwd = 2, 
      col = "darkgrey")
legend("topright",
       legend = c("South Australia", "South Australia implementation",
                  "Tasmania", "Tasmania implementation",
                  "Comparator"),
       col = c("darkorange1", "darkorange1",
               "dodgerblue1", "dodgerblue1",
               "darkgrey"),
       pch = c(19, NA, 19, NA, 19),
       lty = c(1, 2, 1, 2, 1),
       inset = 0.05,
       cex = .75)
```


# IQR monthly values
```{r, echo = FALSE}
quantile(lod_all$vol[lod_all$SA == 1 & lod_all$level1 == 0], prob = c(.25, .5, .75))
quantile(lod_all$vol[lod_all$SA == 1 & lod_all$level1 == 1], prob = c(.25, .5, .75))
quantile(lod_all$vol[lod_all$SA == 0 & lod_all$tas == 0 & lod_all$level1 == 0], 
prob = c(.25, .5, .75))
quantile(lod_all$vol[lod_all$SA == 0 & lod_all$tas == 0 & lod_all$level1 == 1], 
prob = c(.25, .5, .75))

quantile(lod_all$vol[lod_all$tas == 1 & lod_all$level2 == 0], prob = c(.25, .5, .75))
quantile(lod_all$vol[lod_all$tas == 1 & lod_all$level2 == 1], prob = c(.25, .5, .75))
quantile(lod_all$vol[lod_all$SA == 0 & lod_all$tas == 0 & lod_all$level2 == 0], 
prob = c(.25, .5, .75))
quantile(lod_all$vol[lod_all$SA == 0 & lod_all$tas == 0 & lod_all$level2 == 1], 
prob = c(.25, .5, .75))
```
